# Supplementary material for: Prevalence and spectrum of cancer predisposition germline mutations in young patients with the common late‐onset cancers
Source: Cancer Med. 2023 Aug 23;12(17):18394–404. doi: 10.1002/cam4.6445 (PMC10524041; doi:10.1002/cam4.6445)
Supplement: Supplementary file 4 — Table S2: [file CAM4-12-18394-s003.xlsx]

## Sheet: Sheet1
Supplementary Table 2: Detailed annotations of PGVs.
Patient number	Gene Name	Suppressor genes	Variant Classification	Variant Type	cDNA Change	Short Protein Change	Protein Change	Hom/Het	dbSNP	1000_CN	1000_MAF	ESP6500 AA/EA	gnomAD	dbSNP	Clinvar	HGMD	OMIM	SIFT	Polyphen	Mutation Assessor	PubMed	Exon	Location in exon	Flanking	COSMIC	COSMIC overlap	COSMIC tissue types affected	COSMIC total alterations in gene	GO Biological Process	GO Molecular Function	Description	Ensemble geneID	Entrez GeneID	Chromosome	Start position	End position	Ref	Alt	STRAND	Protein GI	Refseq mRNAID	Ensemble mRNAID	Normal depth	Normal mutant frequency
1	APC	TSG	frameshift_variant	DEL	c.3183_3187del	p.Q1062X	p.Gln1062Ter	het	rs863224456	.	.	.;.	total:8.85097e-06	.	AAAC>-:Pathogenic:.:.:.:.;	.	611731	.	.	.;.;.	2.37572e+38	16|16	start:112173249-112181936	CACATAATAGAAGATGAAAT(AAAAC>-)AAAGTGAGCAAAGACAATCA	COSM19331	p.Q1062fs*1(3)|p.?(1)	NS(7)|adrenal_gland(6)|biliary_tract(5)|bone(6)|breast(29)|central_nervous_system(12)|cervix(2)|endometrium(12)|haematopoietic_and_lymphoid_tissue(6)|kidney(8)|large_intestine(2768)|liver(15)|lung(39)|oesophagus(1)|ovary(12)|pancreas(27)|prostate(15)|salivary_gland(2)|skin(14)|small_intestine(34)|soft_tissue(55)|stomach(136)|thyroid(22)|upper_aerodigestive_tract(8)|urinary_tract(20)	3261	anterior/posterior pattern specification (GO:0009952)|apoptotic process (GO:0006915)|axis specification (GO:0009798)|axonogenesis (GO:0007409)|canonical Wnt signaling pathway (GO:0060070)|canonical Wnt signaling pathway involved in negative regulation of apoptotic process (GO:0044336)|canonical Wnt signaling pathway involved in positive regulation of apoptotic process (GO:0044337)|cell adhesion (…	beta-catenin binding (GO:0008013)|gamma-catenin binding (GO:0045295)|microtubule binding (GO:0008017)|microtubule plus-end binding (GO:0051010)|protein kinase binding (GO:0019901)|protein kinase regulator activity (GO:0019887)	adenomatous polyposis coli	ENSG00000134982	324	5	112174471	112174475	AAAAC	-	+	NP_000029.2	NM_000038.5	ENST00000257430	278	0.496
2	FANCA	.	inframe_deletion	DEL	c.3520_3522del	p.W1174del	p.Trp1174del	het	.	.	.	.;.	total:.	.	Pathogenic,Pathogenic,Pathogenic	DM:NM_000135.3:c.3520_3522delTGG:p.(Trp1174del)	607139	.	.	.;.;.	.	36|43	end:89811366-89811479	AGCACAGGCTCCAGGCTCGG(CCA>-)CCACACCTATGGAGAGAGCA	.	.	.	.	.	.	.	ENSG00000187741	2175	16	89811471	89811473	CCA	-	-	NP_000126.2	NM_000135.2	ENST00000389301	222	0.473
	PDE11A	.	frameshift_variant	DEL	c.20_21del	p.R7Tfs	p.Arg7ThrfsTer30	het	rs202117698	0.0072	0.0022	0.0002812;0.002547	gnomAD_FIN:1.29406e-02;total:3.00401e-03	likely_pathogenic	Likely_pathogenic	.:.:.:.	604961	.	.	.;.;.	.	2|21	end:178969028-178969203	AGCACATTTCTGAATAAAGG(TC>-)TTCTTGCCTGCTTCAGCATC	.	.	.	.	.	.	.	ENSG00000128655	50940	2	178969170	178969171	TC	-	-	NP_001070665.1	NM_001077197.1	ENST00000358450	588	0.483
3	FANCA	.	frameshift_variant	DEL	c.987_990del	p.H330Afs	p.His330AlafsTer4	het	rs772359099	.	.	.;.	total:2.17462e-04	pathogenic	Pathogenic	DM:NM_000135.3:c.987_990delTCAC:p.(His330Alafs*4)	607139	.	.	.;.;.	2.40333e+38	11|43	start:89862313-89862426	CTACCTTTCAGCACAGGGCT(GTGA>-)GTGAGTATCTGAGTCAGGGT	.	.	.	.	.	.	.	ENSG00000187741	2175	16	89862330	89862333	GTGA	-	-	NP_000126.2	NM_000135.2	ENST00000389301	872	0.455
4	PALB2	TSG	stop_gained	SNP	c.613G>T	p.E205X	p.Glu205Ter	het	.	.	.	.;.	total:.	.	.	.:.:.:.:.	610355	.	.	.;.;.	.	4|13	end:23646182-23647655	TTCTGGAGAATCTGGAAGTT(C>A)AGATTTAAGACTTAAAAGGT	ID=.;OCCURENCE=.	.	.	.	.	.	.	ENSG00000083093	79728	16	23647254	23647254	C	A	-	NP_078951.2	NM_024675.3	ENST00000261584	426	0.469
5	PDE11A	.	frameshift_variant	DEL	c.20_21del	p.R7Tfs	p.Arg7ThrfsTer30	het	rs202117698	0.0072	0.0022	0.0002812;0.002547	gnomAD_FIN:1.29406e-02;total:3.00401e-03	likely_pathogenic	Likely pathogenic	.:.:.:.:.	604961	.	.	.;.;.	.	2|21	end:178969028-178969203	AGCACATTTCTGAATAAAGG(TC>-)TTCTTGCCTGCTTCAGCATC	ID=COSV61771728;OCCURENCE=1(lung)	.	.	.	.	.	.	ENSG00000128655	50940	2	178969170	178969171	TC	-	-	NP_001070665.1	NM_001077197.1	ENST00000358450	267	0.483
6	RAD51B	.	frameshift_variant	DEL	c.117_130del	p.M39Ifs	p.Met39IlefsTer8	het	.	.	.	.;.	total:.	.	.	.:.:.:.:.	602948	.	.	.;.;.	.	3|11	start:68292180-68292294	CTTTCCCCACTGGAGCTTAT(GAAGGTGACTGGTC>-)TGAGTTATCGAGGTGTCCAT	ID=.;OCCURENCE=.	.	.	.	.	.	.	ENSG00000182185	5890	14	68292213	68292226	GAAGGTGACTGGTC	-	+	NP_598193.2	NM_133509.3	ENST00000487270	818	0.336
7	RAD51D	.	stop_gained	SNP	c.817C>T	p.R273X	p.Arg273Ter	het	rs137886232	.	.	.;.	total:6.53253e-05	likely_benign	Pathogenic	.:DM:NM_002878.3:c.757C>T:p.R253*	602954	.	.	.;.;.	21822267	9|10	end:33428219-33428384	CCTCCCGCTGTCCCTGTCTC(G>A)AGTTATGTGGTTGGTCACCT	ID=COSV60005007;OCCURENCE=1(large_intestine)	.	.	.	.	.	.	ENSG00000185379	5892	17	33428366	33428366	G	A	-	NP_001136043.1	NM_001142571.1	ENST00000590016	347	0.496
8	SLX4	TSG	frameshift_variant	DEL	c.2808_2809del	p.A938Tfs	p.Ala938ThrfsTer7	het	rs767631456	.	.	.;.	total:4.39963e-05	.	.	DM?:NM_032444.3:c.2808_2809delAG:p.(Ala938Thrfs*7)	613278	.	.	.;.;.	.	12|15	end:3639002-3641311	GGCCTCTGCTCCCCGTGCCC(CT>-)GAGTGCTGGCCCTGGGGTGG	.	.	.	.	.	.	.	ENSG00000188827	84464	16	3640830	3640831	CT	-	-	NP_115820.2	NM_032444.2	ENST00000294008	289	0.533
9	BRCA2	TSG	frameshift_variant	DEL	c.5993_5994del	p.Q1998Rfs	p.Gln1998ArgfsTer4	het	rs886038136	.	.	.;.	total:.	pathogenic	Pathogenic,Pathogenic,Uncertain_significance,Uncertain_significance,Likely_benign	DM:NM_000059.3:c.5993_5994delAA:p.(Gln1998Argfs*4)	600185	.	.	.;.;.	.	11|27	end:32910401-32915333	TTCATTACAAAACGCAAGAC(AA>-)GTGTTTTCTGAAATAGAAGA	.	.	.	.	.	.	.	ENSG00000139618	675	13	32914485	32914486	AA	-	+	NP_000050.2	NM_000059.3	ENST00000544455	337	0.448
10	BRCA2	TSG	frameshift_variant	INS	c.4276dup	p.T1426Nfs	p.Thr1426AsnfsTer12	het	.	.	.	.;.	total:.	.	Pathogenic:.:.:.:.	.	600185	.	.	.;.;.	.	11|27	middle:32910401-32915333	AAGATTTTGAGACTTCTGAT(->A)ACATTTTTTCAGACTGCAAG	.	.	NS(3)|breast(13)|central_nervous_system(5)|cervix(2)|endometrium(24)|haematopoietic_and_lymphoid_tissue(1)|kidney(10)|large_intestine(32)|liver(1)|lung(41)|oesophagus(5)|ovary(22)|pancreas(4)|prostate(3)|salivary_gland(1)|skin(11)|upper_aerodigestive_tract(2)|urinary_tract(3)	183	brain development (GO:0007420)|cell aging (GO:0007569)|centrosome duplication (GO:0051298)|cytokinesis (GO:0000910)|DNA damage response, signal transduction by p53 class mediator resulting in transcription of p21 class mediator (GO:0006978)|DNA repair (GO:0006281)|double-strand break repair (GO:0006302)|double-strand break repair via homologous recombination (GO:0000724)|female gonad development …	gamma-tubulin binding (GO:0043015)|H3 histone acetyltransferase activity (GO:0010484)|H4 histone acetyltransferase activity (GO:0010485)|protease binding (GO:0002020)|single-stranded DNA binding (GO:0003697)	breast cancer 2, early onset	ENSG00000139618	675	13	32912767	32912768	-	A	+	NP_000050.2	NM_000059.3	ENST00000544455	457	0.479
11	MLH1	TSG	missense_variant	SNP	c.544A>G	p.R182G	p.Arg182Gly	het	rs63750211	.	.	.;.	total:.	pathogenic	Pathogenic	9399661:DM:NM_000249.3:c.544A>G:p.R182G	120436	deleterious(0)	possibly_damaging(0.71)	M;0.92738;.	.	6|19	end:37050304-37050396	AAATTTTGGAAGTTGTTGGC(A>G)GGTACAGTCCAAAATCTGGG	ID=.;OCCURENCE=.	.	.	.	.	.	.	ENSG00000076242	4292	3	37050395	37050395	A	G	+	NP_000240.1	NM_000249.3	ENST00000231790	238	0.395
12	MLH1	TSG	splice_donor_variant	INS	c.790+2dup	splice	.	het	.	.	.	.;.	total:.	.	Pathogenic	8574961:DM:NM_000249.3:c.790+2dupT:.	120436	.	.	.;.;.	.	9|19	.	TTCTTACTCTTCATCAACCG(->T)TAAGTTAAAAAGAACCACAT	ID=.;OCCURENCE=.	.	.	.	.	.	.	ENSG00000076242	4292	3	37056036	37056037	-	T	+	NP_000240.1	NM_000249.3	ENST00000231790	230	0.417
13	BLM	TSG	stop_gained	SNP	c.2875C>T	p.R959X	p.Arg959Ter	het	rs762354041	.	.	.;.	total:5.43656e-05	pathogenic	Pathogenic	28724667:DM:NM_000057.3:c.2875C>T:p.R959*	604610	.	.	.;.;.	.	15|22	start:91333878-91334074	GGATTGACAAACCGGACGTG(C>T)GATTTGTGATTCATGCATCT	ID=COSV61922766;OCCURENCE=1(stomach)	.	.	.	.	.	.	ENSG00000197299	641	15	91333930	91333930	C	T	+	NP_000048.1	NM_000057.2	ENST00000355112	268	0.437
14	TP53	TSG	missense_variant	SNP	c.451C>A	p.P151T	p.Pro151Thr	het	rs28934874	.	.	.;.	total:.	uncertain_significance	Likely_pathogenic	.:DM:NM_000546.5:c.451C>A:p.P151T	191170	deleterious(0)	possibly_damaging(0.683)	M;0.87038;2.855	2.37572e+36	5|11	middle:7578370-7578554	GACGCGGGTGCCGGGCGGGG(G>T)TGTGGAATCAACCCACAGCT	ID=COSV52676321;OCCURENCE=2(breast)	.	.	.	.	.	.	ENSG00000141510	7157	17	7578479	7578479	G	T	-	NP_001119584.1	NM_001126112.2	ENST00000269305	334	0.485
15	RAD51D	.	frameshift_variant	INS	c.330_331dup	p.K111Ifs	p.Lys111IlefsTer13	het	.	.	.	.;.	total:7.61118e-04	.	Pathogenic/Likely pathogenic	.:DM:NM_002878.3:c.270_271dupTA:p.(Lys91Ilefs*13)	602954	.	.	.;.;.	.	4|10	end:33434384-33434466	GAGACCAGCATCAAGCAGTT(->TA)TATCAAGACTGATGGCAGAA	ID=.;OCCURENCE=.	.	.	.	.	.	.	ENSG00000185379	5892	17	33434458	33434459	-	TA	-	NP_001136043.1	NM_001142571.1	ENST00000590016	476	0.513
16	SBDS	.	splice_donor_variant	SNP	c.258+2T>C	splice	.	het	rs113993993	0.0024	0.0016	0.001135;0.003721	total:4.79669e-03	pathogenic	Pathogenic	.:DM:NM_016038.3:c.258+2T>C:.	607444	.	.	.;.;.	2.03017e+63	2|5	.	CTATGCTGCAGCTGTTACCC(A>G)CCTGCTTACAGATTTCAGTT	ID=COSV55887021;OCCURENCE=1(soft_tissue)	.	.	.	.	.	.	ENSG00000126524	51119	7	66459197	66459197	A	G	-	NP_057122.2	NM_016038.2	ENST00000246868	292	0.356
17	FH	TSG	missense_variant	SNP	c.698G>A	p.R233H	p.Arg233His	het	rs121913123	.	.	.;.	total:3.52069e-05	pathogenic	Pathogenic	DM:NM_000143.3:c.698G>A:p.R233H	136850	deleterious(0)	probably_damaging(1)	H;0.97758;4.07	1.18653e+31	5|10	start:241671902-241672085	CAGCATCCTGAGTATGAGTA(C>T)GTCCAATCTTGATGATCTGT	.	.	.	.	.	.	.	ENSG00000091483	2271	1	241671943	241671943	C	T	-	NP_000134.2	NM_000143.3	ENST00000366560	136	0.463
18	FH	TSG	frameshift_variant	INS	c.1394_1395dup	p.D466Mfs	p.Asp466MetfsTer18	het	.	.	.	.;.	total:.	.	.	.:.:.:.:.	136850	.	.	.;.;.	.	10|10	end:241660902-241661270	GCAATCTTTGCTGCCTTGTC(->AT)ATACCCTGAAGAAAAAATAA	ID=.;OCCURENCE=.	.	.	.	.	.	.	ENSG00000091483	2271	1	241661265	241661266	-	AT	-	NP_000134.2	NM_000143.3	ENST00000366560	184	0.543
19	VHL	TSG	missense_variant	SNP	c.269A>T	p.N90I	p.Asn90Ile	het	rs143985153	.	.	.;.	total:.	uncertain_significance	Likely_pathogenic	10761708:DM:NM_000551.3:c.269A>T:p.N90I	608537	deleterious(0)	probably_damaging(0.999)	M;0.73217;2.22	22703879	1|3	end:10182691-10183871	CGTGCTGCCCGTATGGCTCA(A>T)CTTCGACGGCGAGCCGCAGC	ID=COSV56546846;OCCURENCE=11(kidney)	.	.	.	.	.	.	ENSG00000134086	7428	3	10183800	10183800	A	T	+	NP_000542.1	NM_000551.3	ENST00000256474	229	0.489
20	BRCA2	TSG	frameshift_variant	DEL	c.5414del	p.N1805Mfs	p.Asn1805MetfsTer10	het	.	.	.	.;.	total:.	.	.	.	600185	.	.	.;.;.	.	11|27	end:32910401-32915333	AATGCATACCCACAAACTGT(A>-)AATGAAGATATTTGCGTTGA	.	.	NS(3)|breast(13)|central_nervous_system(5)|cervix(2)|endometrium(24)|haematopoietic_and_lymphoid_tissue(1)|kidney(10)|large_intestine(32)|liver(1)|lung(41)|oesophagus(5)|ovary(22)|pancreas(4)|prostate(3)|salivary_gland(1)|skin(11)|upper_aerodigestive_tract(2)|urinary_tract(3)	183	brain development (GO:0007420)|cell aging (GO:0007569)|centrosome duplication (GO:0051298)|cytokinesis (GO:0000910)|DNA damage response, signal transduction by p53 class mediator resulting in transcription of p21 class mediator (GO:0006978)|DNA repair (GO:0006281)|double-strand break repair (GO:0006302)|double-strand break repair via homologous recombination (GO:0000724)|female gonad development …	gamma-tubulin binding (GO:0043015)|H3 histone acetyltransferase activity (GO:0010484)|H4 histone acetyltransferase activity (GO:0010485)|protease binding (GO:0002020)|single-stranded DNA binding (GO:0003697)	breast cancer 2, early onset	ENSG00000139618	675	13	32913904	32913904	A	-	+	NP_000050.2	NM_000059.3	ENST00000544455	254	0.453
21	TP53	TSG	frameshift_variant	DEL	c.994del	p.I332Sfs*13	p.Ile332Serfs*13	het	.	.	.	.;.	total:.	.	.	.:.:.:.:.	191170	.	.	.;.;.	.	10|11	.	AGCGCTCACGCCCACGGATC(T>-)GCAGCAACAGAGGAGGGGGA	ID=.;OCCURENCE=.	.	.	.	.	.	.	ENSG00000141510	7157	17	7574035	7574035	T	-	-	NP_001119584.1	NM_001126112.2	ENST00000269305	562	0.457
	RAD50	.	frameshift_variant	INS	c.2165dup	p.E723Gfs	p.Glu723GlyfsTer5	het	rs397507178	.	.	0.0002346;0.0003635	total:4.54391e-04	pathogenic	Pathogenic	.:DM:NM_005732.3:c.2165dupA:p.(Glu723Glyfs*5)	604040	.	.	.;.;.	.	13|25	end:131931264-131931502	AAGTCAACAGAATCAGAGCT(->A)AAAAAAAAAGGAAAAGCGGC	ID=.;OCCURENCE=.	.	.	.	.	.	.	ENSG00000113522	10111	5	131931451	131931452	-	A	+	NP_005723.2	NM_005732.3	ENST00000378823	284	0.387
